# Supplementary material for: Genetic Variability of Inflammation and Oxidative Stress Genes Affects Onset, Progression of the Disease and Survival of Patients with Amyotrophic Lateral Sclerosis
Source: Genes (Basel). 2022 Apr 25;13(5):757. doi: 10.3390/genes13050757 (PMC9140599; doi:10.3390/genes13050757)
Supplement: Supplementary file 1 [file genes-13-00757-s001.zip]

Archive with 1 entries (1 files):
- genes-1659516-supplementary.pdf
